# Supplementary material for: Insights from a Computational-Based Approach for Analyzing Autophagy Genes across Human Cancers
Source: Genes (Basel). 2023 Jul 28;14(8):1550. doi: 10.3390/genes14081550 (PMC10454514; doi:10.3390/genes14081550)
Supplement: Supplementary file 1 [file genes-14-01550-s001.zip]

Archive with 2 entries (2 files):
- genes-2509751-supplementary figures.pdf
- Table S1.xlsx
